# Supplementary material for: The nematode homologue of Mediator complex subunit 28, F28F8.5, is a critical regulator of C. elegans development
Source: PeerJ. 2017 Jun 6;5:e3390. doi: 10.7717/peerj.3390 (PMC5464003; doi:10.7717/peerj.3390)
Supplement: Supplemental Information 11 — Results of the assessment of the level of expression of F28F8.5 in homozygous adult hermaphrodites with the edited disrupted gene. Five adult mutant animals recognized by the phenotype and the same number of WT hermaphrodites with minimum number of formed embryos were manually harvested and collected in separate Eppendorf tubes (three collections each). Extracted RNA was reverse transcribed using the Maxima H Minus First Strand cDNA Synthesis Kit (Thermo Fisher Scientific, Waltham, MA, USA). The aliquots were assayed by quantitative PCR using Roche LightCycler 2.0 as recommended by the manufacturer. The table shows the average of 3 experimental samples and 3 control samples, all containing the same amount of RNA for initial RT and normalized to ama-1. [file peerj-05-3390-s011.xlsx]

## Sheet: List1
		Mutant C. elegans homozygous for SEC between promoter and gene of F28F8.5
		Ct of case#1a (5 adult worms)	Average	Ct of case#1b (duplicate of 1a)	Average	Ct of case#2a (5 adult worms)	Average	Ct of case#2b (duplicate of 2a)	Average	Ct of case#3a (5 adult worms)	Average
	F28 p+p (primers and probe)	33.08		34.56		35.47		36.1		33.67
	F28 p+p	32.19	32.635	32.84	33.7	33.85	34.66	35.75	35.925	32.96	33.315
	ama-1 p+p (primers and probe)	28.27		27.81		28.64		27.95		28.05
	ama-1 p+p	26.23	27.25	27.76	27.785	28.69	28.665	28	27.975	28.47	28.26
	delta Ct in mut (F28-ama)		5.385		5.915		5.995		7.95		5.055
	average delta Ct in mut		6.06
		N2 C. elegans
		Ct of case#1a (5 adult worms)	Average	Ct of case#1b (duplicate of 1a)	Average	Ct of case#2a (5 adult worms)	Average	Ct of case#2b (duplicate of 2a)	Average	Ct of case#3a (5 adult worms)	Average
	F28 p+p (primers and probe)	26.49		27.53				27.48		27.07
	F28 p+p	26.3	26.395	27.56	27.545	26.25	26.25	27.53	27.505	27.01	27.04
	ama-1 p+p (primers and probe)	25.44		24.96				24.71		24.29
	ama-1 p+p	25.47	25.455	25.24	25.1	25.43	25.43	24.77	24.74	24.56	24.425
	delta Ct in N2 (F28-ama)		0.94		2.445		0.82		2.765		2.615
	average delta Ct in N2		1.917
		No template control
		Ct (cases a)	Ct (cases b)	average Ct
	F28 p+p (primers and probe)	32.15
	F28 p+p		36.29	34.22
	ama-1 p+p (primers and probe)	36.32
	ama-1 p+p		40	38.16
	delta delta Ct (averaged normalized Ct of F28F8.5 to ama-1 in mut versus averaged normalized Ct of F28F8.5 to ama-1 in N2)													4.143
	2^minus delta delta Ct													0.056		fold change
	minus 1/2^minus delta delta Ct													-17.86		fold change
	Normalized F28F8.5 to ama-1 in mutant (homozygous C. elegans with SEC between promoter and gene of F28F8.5) is decreased 17 fold compared to N2 C. elegans.

## Sheet: List2
	primers and probe for F28F8.5 in N2 C. elegans
			log N2 cDNA dilution	Ct values #1	Ct values #2	Ct values #3a	Ct values #3b	average Ct		log N2 cDNA dilution	average Ct
	non-dil. N2 (4)		0.6		26.47			26.47		0.6	26.47
	non-dil. N2 (1)		0	26.25	27.13			26.69		0	26.69
	dil 1:2 (0.5)		-0.3			28.22		28.22		-0.3	28.22
	di. 1:5 (0.2)		-0.7	28.54				28.54		-0.7	28.54
	dil. 1:10 (0.10)		-1		30.05	30.56	30.81	30.4733		-1	30.4733
	dil. 1:100 (0.01)		-2		33.32	33.72	33.9	33.6467		-2	33.6467
	dil. 1:1000 (0.001)		-3		34.73	34.6	35.54	34.9567		-3	34.9567
	dil. 1:10000 (0.0001)		-4			35.79	36.94	36.365		-4	36.365
	primers and probe for ama-1 in N2 C. elegans
			log N2 cDNA dilution	Ct values #1	Ct values #2	average Ct				log N2 cDNA dilution	average Ct
	non-dil. N2 (4)		0.6		23.96	23.96				0.6	23.96
	non-dil. N2 (1)		0	25.43	24.79	25.11				0	25.11
	di. 1:5 (0.2)		-0.7	26.33		26.33				-0.7	26.33
	dil. 1:10 (0.10)		-1		27.54	27.54				-1	27.54
	dil. 1:100 (0.01)		-2		30.18	30.18				-2	30.18
	dil. 1:1000 (0.001)		-3		32.13	32.13				-3	32.13
